# Supplementary material for: The relative age effect in top 100 elite female tennis players in 2007–2016
Source: PLoS One. 2022 Nov 22;17(11):e0276668. doi: 10.1371/journal.pone.0276668 (PMC9681101; doi:10.1371/journal.pone.0276668)
Supplement: S1 File — Dataset contains ranking, birth month and handedness of the female tennis players in 2007–2016. (XLSX) [file pone.0276668.s001.xlsx]

## Sheet: Top 10
Ranking	Birth month
1	6
1	2
1	9
1	7
1	7
1	7
1	9
1	9
1	9
1	1
2	6
2	9
2	4
2	9
2	3
2	4
2	7
2	4
2	9
2	9
3	2
3	4
3	6
3	6
3	7
3	9
3	2
3	9
3	10
3	3
4	11
4	10
4	7
4	9
4	4
4	3
4	4
4	3
4	4
4	9
5	4
5	11
5	10
5	6
5	2
5	1
5	3
5	11
5	3
5	5
6	3
6	6
6	6
6	3
6	3
6	4
6	3
6	3
6	3
6	3
7	9
7	9
7	7
7	6
7	9
7	2
7	4
7	2
7	6
7	10
8	6
8	6
8	2
8	2
8	3
8	3
8	2
8	7
8	2
8	2
9	4
9	4
9	9
9	10
9	10
9	3
9	1
9	1
9	2
9	6
10	10
10	3
10	3
10	7
10	9
10	7
10	7
10	5
10	1
10	5

## Sheet: Top 100
Ranking	Birth month
1	6
1	2
1	9
1	7
1	7
1	7
1	9
1	9
1	9
1	1
2	6
2	9
2	4
2	9
2	3
2	4
2	7
2	4
2	9
2	9
3	2
3	4
3	6
3	6
3	7
3	9
3	2
3	9
3	10
3	3
4	11
4	10
4	7
4	9
4	4
4	3
4	4
4	3
4	4
4	9
5	4
5	11
5	10
5	6
5	2
5	1
5	3
5	11
5	3
5	5
6	3
6	6
6	6
6	3
6	3
6	4
6	3
6	3
6	3
6	3
7	9
7	9
7	7
7	6
7	9
7	2
7	4
7	2
7	6
7	10
8	6
8	6
8	2
8	2
8	3
8	3
8	2
8	7
8	2
8	2
9	4
9	4
9	9
9	10
9	10
9	3
9	1
9	1
9	2
9	6
10	10
10	3
10	3
10	7
10	9
10	7
10	7
10	5
10	1
10	5
11	10
11	6
11	10
11	2
11	6
11	10
11	9
11	6
11	3
11	3
12	4
12	7
12	2
12	6
12	9
12	6
12	3
12	2
12	6
12	9
13	1
13	2
13	3
13	5
13	6
13	11
13	10
13	9
13	9
13	7
14	6
14	12
14	4
14	3
14	2
14	1
14	2
14	4
14	3
14	9
15	4
15	7
15	2
15	6
15	9
15	5
15	9
15	2
15	2
15	6
16	12
16	1
16	10
16	10
16	7
16	2
16	11
16	2
16	11
16	8
17	5
17	10
17	6
17	11
17	1
17	2
17	9
17	9
17	7
17	6
18	7
18	3
18	6
18	4
18	5
18	11
18	3
18	6
18	2
18	2
19	4
19	5
19	5
19	3
19	6
19	6
19	1
19	1
19	9
19	7
20	12
20	3
20	6
20	1
20	2
20	6
20	1
20	10
20	4
20	3
21	8
21	4
21	11
21	7
21	11
21	5
21	6
21	1
21	2
21	3
22	9
22	7
22	9
22	6
22	11
22	2
22	4
22	3
22	7
22	12
23	2
23	2
23	8
23	10
23	2
23	10
23	5
23	3
23	6
23	1
24	6
24	7
24	4
24	2
24	4
24	6
24	6
24	7
24	9
24	10
25	1
25	7
25	3
25	7
25	2
25	1
25	8
25	3
25	6
25	3
26	3
26	4
26	8
26	7
26	10
26	7
26	7
26	9
26	9
26	5
27	3
27	6
27	7
27	6
27	7
27	4
27	1
27	6
27	3
27	7
28	5
28	12
28	5
28	8
28	1
28	2
28	1
28	9
28	7
28	5
29	2
29	1
29	7
29	5
29	6
29	9
29	2
29	2
29	5
29	8
30	7
30	6
30	5
30	4
30	9
30	12
30	6
30	2
30	3
30	6
31	11
31	7
31	8
31	5
31	2
31	12
31	2
31	7
31	8
31	3
32	7
32	7
32	8
32	9
32	1
32	4
32	2
32	3
32	9
32	9
33	1
33	8
33	9
33	2
33	4
33	5
33	4
33	10
33	5
33	1
34	7
34	9
34	9
34	3
34	6
34	9
34	7
34	12
34	10
34	4
35	6
35	6
35	7
35	9
35	8
35	6
35	2
35	5
35	12
35	3
36	6
36	4
36	1
36	8
36	1
36	7
36	12
36	3
36	3
36	12
37	1
37	5
37	10
37	12
37	5
37	9
37	10
37	10
37	12
37	9
38	7
38	5
38	2
38	2
38	3
38	3
38	2
38	9
38	5
38	9
39	2
39	3
39	12
39	9
39	5
39	7
39	6
39	12
39	9
39	7
40	10
40	1
40	7
40	11
40	8
40	1
40	12
40	2
40	4
40	4
41	12
41	4
41	2
41	2
41	2
41	2
41	6
41	8
41	10
41	1
42	9
42	4
42	12
42	4
42	12
42	9
42	1
42	7
42	3
42	5
43	6
43	2
43	10
43	4
43	5
43	9
43	9
43	7
43	1
43	3
44	8
44	9
44	10
44	12
44	3
44	1
44	1
44	12
44	3
44	6
45	1
45	7
45	4
45	4
45	4
45	2
45	9
45	1
45	7
45	5
46	3
46	6
46	1
46	1
46	9
46	5
46	3
46	9
46	7
46	2
47	1
47	8
47	4
47	1
47	9
47	9
47	6
47	2
47	5
47	12
48	8
48	9
48	9
48	1
48	7
48	3
48	3
48	6
48	5
48	10
49	1
49	9
49	1
49	6
49	3
49	5
49	10
49	5
49	2
49	4
50	6
50	3
50	8
50	6
50	1
50	7
50	3
50	10
50	11
50	8
51	5
51	1
51	9
51	9
51	8
51	2
51	10
51	6
51	6
51	2
52	4
52	3
52	5
52	8
52	5
52	8
52	1
52	5
52	10
52	5
53	10
53	2
53	6
53	2
53	6
53	1
53	7
53	2
53	5
53	11
54	8
54	6
54	4
54	10
54	2
54	1
54	5
54	6
54	4
54	2
55	1
55	6
55	9
55	8
55	3
55	2
55	5
55	10
55	5
55	9
56	1
56	2
56	4
56	3
56	9
56	12
56	9
56	5
56	8
56	10
57	1
57	9
57	11
57	9
57	8
57	8
57	7
57	12
57	11
57	5
58	11
58	5
58	6
58	3
58	12
58	9
58	2
58	2
58	2
58	10
59	3
59	10
59	6
59	2
59	8
59	1
59	9
59	9
59	9
59	10
60	7
60	9
60	6
60	11
60	4
60	3
60	3
60	3
60	3
60	3
61	5
61	1
61	3
61	9
61	3
61	3
61	5
61	1
61	9
61	10
62	9
62	8
62	1
62	5
62	11
62	10
62	9
62	4
62	3
62	2
63	2
63	2
63	2
63	4
63	4
63	12
63	10
63	5
63	5
63	11
64	8
64	7
64	5
64	5
64	12
64	8
64	5
64	8
64	2
64	9
65	10
65	1
65	6
65	11
65	5
65	1
65	1
65	9
65	5
65	1
66	12
66	3
66	3
66	3
66	4
66	3
66	5
66	11
66	11
66	3
67	5
67	5
67	3
67	3
67	1
67	5
67	12
67	5
67	9
67	2
68	2
68	5
68	1
68	4
68	7
68	8
68	5
68	12
68	3
68	5
69	4
69	2
69	9
69	8
69	7
69	2
69	3
69	10
69	5
69	8
70	3
70	12
70	12
70	6
70	4
70	1
70	10
70	8
70	5
70	1
71	3
71	11
71	8
71	7
71	10
71	6
71	3
71	4
71	8
71	11
72	6
72	2
72	3
72	1
72	9
72	12
72	11
72	10
72	2
72	1
73	2
73	10
73	4
73	3
73	12
73	8
73	5
73	9
73	1
73	4
74	9
74	8
74	12
74	5
74	1
74	5
74	10
74	11
74	8
74	10
75	6
75	3
75	3
75	8
75	10
75	12
75	9
75	10
75	5
75	4
76	8
76	6
76	7
76	12
76	2
76	1
76	5
76	3
76	5
76	5
77	11
77	3
77	11
77	1
77	4
77	11
77	5
77	3
77	1
77	12
78	5
78	12
78	9
78	1
78	2
78	2
78	3
78	6
78	8
78	2
79	7
79	8
79	4
79	9
79	3
79	3
79	9
79	3
79	12
79	4
80	4
80	6
80	2
80	12
80	12
80	6
80	3
80	1
80	10
80	3
81	9
81	1
81	1
81	10
81	11
81	2
81	12
81	8
81	12
81	5
82	10
82	6
82	1
82	9
82	3
82	12
82	11
82	6
82	12
82	12
83	9
83	2
83	3
83	5
83	5
83	11
83	9
83	5
83	4
83	9
84	9
84	2
84	8
84	9
84	5
84	9
84	8
84	5
84	6
84	1
85	12
85	4
85	6
85	3
85	8
85	3
85	2
85	2
85	1
85	2
86	2
86	3
86	8
86	2
86	10
86	1
86	1
86	10
86	3
86	2
87	5
87	8
87	8
87	6
87	9
87	4
87	12
87	3
87	2
87	1
88	1
88	9
88	5
88	4
88	1
88	3
88	5
88	3
88	10
88	2
89	8
89	10
89	11
89	12
89	2
89	3
89	7
89	5
89	8
89	3
90	3
90	12
90	2
90	1
90	9
90	5
90	4
90	9
90	2
90	5
91	4
91	3
91	11
91	4
91	9
91	10
91	1
91	7
91	12
91	2
92	9
92	9
92	10
92	10
92	5
92	3
92	11
92	5
92	9
92	3
93	9
93	8
93	11
93	4
93	1
93	4
93	8
93	12
93	1
93	9
94	1
94	12
94	1
94	10
94	5
94	10
94	3
94	4
94	12
94	11
95	9
95	9
95	5
95	10
95	10
95	9
95	1
95	4
95	2
95	5
96	6
96	8
96	10
96	3
96	3
96	5
96	6
96	3
96	9
96	2
97	12
97	12
97	9
97	5
97	10
97	12
97	7
97	1
97	7
97	4
98	2
98	5
98	9
98	7
98	4
98	5
98	12
98	11
98	3
98	7
99	1
99	4
99	2
99	8
99	11
99	9
99	5
99	5
99	2
99	5
100	3
100	1
100	9
100	8
100	5
100	9
100	7
100	2
100	3
100	5

## Sheet: Handedness
Ranking	Birth month	L / R
1	6	R
1	2	R
1	9	R
1	7	R
1	7	R
1	7	R
1	9	R
1	9	R
1	9	R
1	1	L
2	6	R
2	9	R
2	4	R
2	9	R
2	3	L
2	4	R
2	7	R
2	4	R
2	9	R
2	9	R
3	2	R
3	4	R
3	6	R
3	6	R
3	7	R
3	9	R
3	2	R
3	9	R
3	10	R
3	3	R
4	11	R
4	10	R
4	7	R
4	9	R
4	4	R
4	3	R
4	4	R
4	3	L
4	4	R
4	9	R
5	4	R
5	11	R
5	10	R
5	6	R
5	2	R
5	1	L
5	3	R
5	11	R
5	3	R
5	5	R
6	3	R
6	6	R
6	6	R
6	3	R
6	3	R
6	4	R
6	3	L
6	3	R
6	3	L
6	3	R
7	9	R
7	9	R
7	7	R
7	6	R
7	9	R
7	2	R
7	4	R
7	2	R
7	6	R
7	10	R
8	6	R
8	6	R
8	2	R
8	2	R
8	3	R
8	3	L
8	2	R
8	7	R
8	2	R
8	2	R
9	4	R
9	4	R
9	9	R
9	10	R
9	10	R
9	3	R
9	1	L
9	1	L
9	2	L
9	6	R
10	10	R
10	3	R
10	3	R
10	7	R
10	9	R
10	7	R
10	7	R
10	5	R
10	1	L
10	5	R
11	10	R
11	6	R
11	10	R
11	2	R
11	6	R
11	10	R
11	9	R
11	6	L
11	3	R
11	3	L
12	4	R
12	7	R
12	2	R
12	6	R
12	9	R
12	6	R
12	3	R
12	2	R
12	6	R
12	9	R
13	1	R
13	2	R
13	3	R
13	5	R
13	6	R
13	11	R
13	10	R
13	9	R
13	9	R
13	7	R
14	6	R
14	12	L
14	4	R
14	3	R
14	2	R
14	1	R
14	2	R
14	4	R
14	3	R
14	9	R
15	4	R
15	7	R
15	2	R
15	6	R
15	9	R
15	5	R
15	9	R
15	2	R
15	2	R
15	6	R
16	12	L
16	1	R
16	10	R
16	10	R
16	7	R
16	2	R
16	11	R
16	2	L
16	11	R
16	8	R
17	5	R
17	10	R
17	6	R
17	11	R
17	1	R
17	2	L
17	9	R
17	9	R
17	7	R
17	6	R
18	7	R
18	3	R
18	6	R
18	4	R
18	5	R
18	11	R
18	3	R
18	6	R
18	2	R
18	2	R
19	4	L
19	5	R
19	5	R
19	3	R
19	6	R
19	6	R
19	1	R
19	1	R
19	9	R
19	7	R
20	12	R
20	3	R
20	6	R
20	1	R
20	2	R
20	6	L
20	1	R
20	10	R
20	4	R
20	3	R
21	8	R
21	4	R
21	11	R
21	7	R
21	11	R
21	5	L
21	6	R
21	1	R
21	2	R
21	3	R
22	9	R
22	7	R
22	9	R
22	6	R
22	11	R
22	2	R
22	4	R
22	3	R
22	7	R
22	12	R
23	2	L
23	2	R
23	8	R
23	10	R
23	2	R
23	10	R
23	5	R
23	3	R
23	6	L
23	1	R
24	6	R
24	7	R
24	4	R
24	2	R
24	4	R
24	6	R
24	6	L
24	7	R
24	9	R
24	10	R
25	1	R
25	7	R
25	3	R
25	7	R
25	2	L
25	1	R
25	8	R
25	3	R
25	6	R
25	3	R
26	3	R
26	4	L
26	8	L
26	7	R
26	10	R
26	7	R
26	7	R
26	9	R
26	9	R
26	5	R
27	3	R
27	6	R
27	7	R
27	6	R
27	7	R
27	4	R
27	1	R
27	6	R
27	3	R
27	7	R
28	5	R
28	12	R
28	5	R
28	8	L
28	1	R
28	2	R
28	1	R
28	9	R
28	7	R
28	5	R
29	2	R
29	1	R
29	7	R
29	5	R
29	6	R
29	9	R
29	2	L
29	2	L
29	5	R
29	8	R
30	7	R
30	6	R
30	5	R
30	4	R
30	9	R
30	12	R
30	6	R
30	2	R
30	3	R
30	6	L
31	11	R
31	7	R
31	8	R
31	5	R
31	2	R
31	12	R
31	2	R
31	7	R
31	8	R
31	3	R
32	7	R
32	7	R
32	8	R
32	9	R
32	1	L
32	4	R
32	2	R
32	3	R
32	9	R
32	9	R
33	1	R
33	8	R
33	9	R
33	2	L
33	4	R
33	5	R
33	4	R
33	10	R
33	5	R
33	1	R
34	7	R
34	9	R
34	9	R
34	3	L
34	6	R
34	9	R
34	7	R
34	12	R
34	10	R
34	4	R
35	6	R
35	6	R
35	7	R
35	9	R
35	8	L
35	6	R
35	2	R
35	5	L
35	12	R
35	3	R
36	6	R
36	4	R
36	1	R
36	8	R
36	1	R
36	7	R
36	12	R
36	3	R
36	3	R
36	12	R
37	1	R
37	5	R
37	10	L
37	12	R
37	5	R
37	9	R
37	10	R
37	10	R
37	12	R
37	9	R
38	7	R
38	5	R
38	2	L
38	2	R
38	3	R
38	3	R
38	2	R
38	9	R
38	5	R
38	9	R
39	2	R
39	3	R
39	12	R
39	9	R
39	5	L
39	7	R
39	6	R
39	12	R
39	9	R
39	7	R
40	10	R
40	1	R
40	7	R
40	11	R
40	8	R
40	1	R
40	12	R
40	2	R
40	4	R
40	4	L
41	12	R
41	4	R
41	2	L
41	2	R
41	2	R
41	2	R
41	6	R
41	8	R
41	10	R
41	1	R
42	9	R
42	4	R
42	12	L
42	4	R
42	12	R
42	9	R
42	1	R
42	7	R
42	3	R
42	5	R
43	6	L
43	2	L
43	10	R
43	4	R
43	5	R
43	9	R
43	9	R
43	7	R
43	1	R
43	3	R
44	8	R
44	9	R
44	10	R
44	12	L
44	3	R
44	1	R
44	1	L
44	12	R
44	3	R
44	6	R
45	1	R
45	7	R
45	4	R
45	4	R
45	4	R
45	2	R
45	9	R
45	1	R
45	7	R
45	5	R
46	3	R
46	6	L
46	1	R
46	1	L
46	9	R
46	5	R
46	3	R
46	9	R
46	7	R
46	2	R
47	1	R
47	8	R
47	4	R
47	1	R
47	9	R
47	9	R
47	6	R
47	2	R
47	5	L
47	12	R
48	8	R
48	9	R
48	9	R
48	1	R
48	7	R
48	3	R
48	3	R
48	6	R
48	5	R
48	10	R
49	1	R
49	9	R
49	1	R
49	6	L
49	3	R
49	5	R
49	10	R
49	5	R
49	2	R
49	4	R
50	6	R
50	3	L
50	8	R
50	6	R
50	1	R
50	7	R
50	3	R
50	10	R
50	11	R
50	8	R
51	5	R
51	1	R
51	9	R
51	9	R
51	8	R
51	2	R
51	10	R
51	6	R
51	6	R
51	2	R
52	4	R
52	3	R
52	5	R
52	8	R
52	5	R
52	8	R
52	1	R
52	5	R
52	10	R
52	5	R
53	10	R
53	2	L
53	6	R
53	2	R
53	6	L
53	1	L
53	7	R
53	2	R
53	5	R
53	11	R
54	8	R
54	6	R
54	4	L
54	10	R
54	2	L
54	1	R
54	5	L
54	6	R
54	4	L
54	2	R
55	1	R
55	6	R
55	9	R
55	8	R
55	3	R
55	2	R
55	5	R
55	10	R
55	5	R
55	9	R
56	1	R
56	2	R
56	4	R
56	3	R
56	9	R
56	12	R
56	9	R
56	5	R
56	8	R
56	10	R
57	1	R
57	9	R
57	11	R
57	9	R
57	8	R
57	8	R
57	7	R
57	12	R
57	11	R
57	5	R
58	11	R
58	5	R
58	6	R
58	3	R
58	12	R
58	9	R
58	2	R
58	2	R
58	2	R
58	10	R
59	3	R
59	10	R
59	6	R
59	2	L
59	8	R
59	1	R
59	9	R
59	9	R
59	9	R
59	10	R
60	7	R
60	9	R
60	6	L
60	11	R
60	4	R
60	3	R
60	3	R
60	3	R
60	3	R
60	3	L
61	5	R
61	1	R
61	3	L
61	9	R
61	3	R
61	3	R
61	5	R
61	1	R
61	9	R
61	10	R
62	9	R
62	8	R
62	1	R
62	5	R
62	11	R
62	10	R
62	9	R
62	4	R
62	3	R
62	2	L
63	2	R
63	2	L
63	2	R
63	4	R
63	4	R
63	12	R
63	10	R
63	5	R
63	5	R
63	11	R
64	8	R
64	7	R
64	5	R
64	5	R
64	12	R
64	8	R
64	5	R
64	8	R
64	2	R
64	9	R
65	10	R
65	1	R
65	6	R
65	11	R
65	5	R
65	1	R
65	1	R
65	9	R
65	5	R
65	1	R
66	12	R
66	3	R
66	3	R
66	3	R
66	4	R
66	3	R
66	5	R
66	11	R
66	11	R
66	3	R
67	5	R
67	5	R
67	3	R
67	3	R
67	1	R
67	5	R
67	12	R
67	5	R
67	9	R
67	2	R
68	2	R
68	5	R
68	1	R
68	4	L
68	7	R
68	8	R
68	5	R
68	12	R
68	3	R
68	5	R
69	4	R
69	2	R
69	9	R
69	8	R
69	7	R
69	2	R
69	3	R
69	10	R
69	5	R
69	8	R
70	3	R
70	12	R
70	12	R
70	6	R
70	4	R
70	1	R
70	10	R
70	8	R
70	5	R
70	1	R
71	3	R
71	11	R
71	8	R
71	7	R
71	10	R
71	6	R
71	3	R
71	4	R
71	8	R
71	11	R
72	6	R
72	2	R
72	3	R
72	1	R
72	9	R
72	12	L
72	11	R
72	10	R
72	2	R
72	1	R
73	2	R
73	10	R
73	4	R
73	3	R
73	12	R
73	8	R
73	5	R
73	9	R
73	1	R
73	4	R
74	9	R
74	8	R
74	12	R
74	5	L
74	1	R
74	5	R
74	10	R
74	11	R
74	8	R
74	10	R
75	6	R
75	3	R
75	3	R
75	8	R
75	10	R
75	12	R
75	9	R
75	10	R
75	5	R
75	4	R
76	8	R
76	6	R
76	7	R
76	12	R
76	2	R
76	1	R
76	5	R
76	3	R
76	5	R
76	5	R
77	11	R
77	3	R
77	11	R
77	1	R
77	4	R
77	11	R
77	5	R
77	3	R
77	1	R
77	12	R
78	5	R
78	12	R
78	9	R
78	1	R
78	2	R
78	2	R
78	3	R
78	6	R
78	8	R
78	2	R
79	7	R
79	8	R
79	4	R
79	9	R
79	3	R
79	3	R
79	9	R
79	3	R
79	12	R
79	4	R
80	4	R
80	6	R
80	2	R
80	12	R
80	12	L
80	6	R
80	3	R
80	1	R
80	10	R
80	3	R
81	9	R
81	1	R
81	1	R
81	10	R
81	11	R
81	2	L
81	12	R
81	8	R
81	12	R
81	5	R
82	10	R
82	6	R
82	1	R
82	9	R
82	3	R
82	12	R
82	11	R
82	6	R
82	12	R
82	12	R
83	9	R
83	2	R
83	3	R
83	5	R
83	5	R
83	11	R
83	9	R
83	5	R
83	4	R
83	9	R
84	9	R
84	2	R
84	8	R
84	9	R
84	5	R
84	9	R
84	8	R
84	5	R
84	6	R
84	1	R
85	12	R
85	4	R
85	6	R
85	3	R
85	8	R
85	3	R
85	2	R
85	2	R
85	1	R
85	2	R
86	2	L
86	3	R
86	8	R
86	2	R
86	10	R
86	1	R
86	1	R
86	10	R
86	3	R
86	2	R
87	5	R
87	8	R
87	8	R
87	6	R
87	9	R
87	4	R
87	12	R
87	3	R
87	2	R
87	1	R
88	1	L
88	9	R
88	5	R
88	4	R
88	1	R
88	3	R
88	5	R
88	3	R
88	10	R
88	2	R
89	8	R
89	10	R
89	11	R
89	12	R
89	2	R
89	3	R
89	7	R
89	5	R
89	8	R
89	3	R
90	3	R
90	12	R
90	2	R
90	1	R
90	9	R
90	5	R
90	4	L
90	9	R
90	2	R
90	5	L
91	4	R
91	3	R
91	11	R
91	4	R
91	9	R
91	10	R
91	1	R
91	7	R
91	12	R
91	2	R
92	9	R
92	9	R
92	10	R
92	10	R
92	5	R
92	3	R
92	11	R
92	5	R
92	9	R
92	3	R
93	9	R
93	8	L
93	11	R
93	4	R
93	1	R
93	4	L
93	8	R
93	12	R
93	1	R
93	9	R
94	1	R
94	12	R
94	1	R
94	10	R
94	5	R
94	10	L
94	3	R
94	4	R
94	12	R
94	11	R
95	9	R
95	9	R
95	5	R
95	10	R
95	10	R
95	9	R
95	1	R
95	4	R
95	2	R
95	5	L
96	6	R
96	8	R
96	10	R
96	3	R
96	3	R
96	5	R
96	6	R
96	3	R
96	9	R
96	2	R
97	12	R
97	12	R
97	9	R
97	5	L
97	10	R
97	12	R
97	7	R
97	1	R
97	7	R
97	4	R
98	2	R
98	5	R
98	9	R
98	7	R
98	4	R
98	5	R
98	12	R
98	11	R
98	3	R
98	7	R
99	1	R
99	4	R
99	2	R
99	8	R
99	11	R
99	9	R
99	5	R
99	5	R
99	2	R
99	5	R
100	3	R
100	1	L
100	9	R
100	8	R
100	5	R
100	9	R
100	7	R
100	2	R
100	3	R
100	5	R
